# Supplementary material for: Characterizing the DNA Methyltransferases of Haloferax volcanii via Bioinformatics, Gene Deletion, and SMRT Sequencing
Source: Genes (Basel). 2018 Feb 27;9(3):129. doi: 10.3390/genes9030129 (PMC5867850; doi:10.3390/genes9030129)
Supplement: Supplementary file 1 [file genes-09-00129-s001.zip]

Archive with 2 entries (2 files):
- Ouellette et al. 2018 Supplementary Figures/Ouellette et al. 2018 Supplementary Figure 1 Legend.docx
- Ouellette et al. 2018 Supplementary Figures/Supplementary Figure 1.jpg
